# Supplementary material for: The host metabolite D-serine contributes to bacterial niche specificity through gene selection
Source: ISME J. 2014 Dec 19;9(4):1039–51. doi: 10.1038/ismej.2014.242 (PMC4366372; doi:10.1038/ismej.2014.242)
Supplement: Supplementary Table 1 [file ismej2014242x1.xls]

## Sheet: RNAseq
Supp. Table 1. Log2 Fold Changes from RNAseq analysis
Function	Gene	Log2 Fold Change	P-Value
SOS Regulon	dinD	4.1074	2.34675e-28
	recN	3.46041	1.3578e-32
	recX	3.1278	5.24356e-10
	recA	2.86314	5.42883e-28
	umuC	2.65532	1.91721e-16
	umuD	2.55872	6.64641e-13
	sulA	2.52249	3.62001e-20
	lexA	2.25963	5.69884e-17
	dinI	2.0869	1.56585e-08
	dinF	2.02187	3.80227e-08
	sbmC	1.95006	1.49526e-08
	dinP	1.8634	4.81291e-08
	dps	-1.67589	7.12432e-10
	yafN	1.57552	0.00320254
	yebG	1.49355	3.88923e-08
	uvrD	1.45582	2.13285e-07
	uvrY	1.23623	2.14069e-05
	uvrA	1.23615	6.13973e-06
	dinG	1.21544	8.53967e-05
	ssb	1.2092	6.50125e-05
	polB	1.13662	0.000272995
	uvrB	1.1176	2.65561e-05
LEE	escL	-2.24152	1.27859e-06
	escR	-2.23826	0.00452426
	orf16	-1.96146	0.00016516
	orf4	-1.73788	4.24313e-06
	cesA2	-1.71036	3.1613e-08
	cesAB	-1.68066	6.40475e-05
	orf15	-1.5842	2.20197e-05
	espF	-1.55228	8.53127e-08
	sepQ	-1.5131	1.01872e-06
	escF	-1.47543	9.48799e-07
	espB	-1.46915	4.32606e-08
	cesD5	-1.43493	1.00149e-07
	espA	-1.39582	1.82813e-07
	espG	-1.37205	1.97716e-05
	espD	-1.34977	4.23925e-07
	escE	-1.27562	0.00388151
	cesF	-1.21203	0.000132394
	escN	-1.10571	8.51676e-05
	escD	-1.07282	0.000208999
	sepL	-1.05091	9.55298e-05
	escV	-1.04352	0.000188551
	espH	-1.00977	0.000414894
	cesD	-0.981989	0.001756
	tir	-0.960481	0.000264013
	escC	-0.899531	0.00138745
	eae	-0.840453	0.00132376
Regulation	ihfA	-1.2988	0.00333193
	yhiF	0.866889	0.0299807

## Sheet: Strains
Supp. Table 2. Strains used in this study
Name	Description	Source
EHEC TUV93-0	Wild type E. coli O157:H7 (shiga toxin negative)	ATCC
ΔyhiF	TUV93-0 yhiF mutant, KmR	Tree et al., 2011
UPEC	Wild type E. coli CFT073	Mobley et al., 1990
UPEC ΔdsdA	CFT073 dsdA mutant	Anfora and Welch, 2006
UPEC ΔdsdXΔcycA	CFT073 dsdX cycA double mutant	Anfora and Welch, 2006
EPEC	Wild type E. coli E2348/69	Iguchi et al., 2009

## Sheet: Plasmids
Supp. Table 3. Plasmids used in this study
Name	Description	Source
PLEE1:GFP	LEE1 promoter translational fusion of pAJR70 to eGFP	Roe et al., 2003
PLEE2:GFP	LEE2 promoter translational fusion of pAJR70 to eGFP	Roe et al., 2003
PLEE3:GFP	LEE3 promoter translational fusion of pAJR70 to eGFP	Roe et al., 2003
Ptir:GFP	tir promoter translational fusion of pAJR70 to eGFP	Roe et al., 2003
PrpsM:GFP	rpsM promoter translational fusion of pAJR70 to eGFP	Roe et al., 2003
pyhiF	pBAD-yhiF complementation construct	Professor David Gally
pdsdA	pACYC-dsdA complementation construct	Anfora and Welch, 2006
pihfA	Constitutively expressed ihfA plasmid	Genscript
pRFP	Constitutively expressed RFP plasmid	Dr. Andrew Roe
pdsdX	pACYC-dsdX complementation construct	Anfora and Welch, 2006

## Sheet: Primers
Supp. Table 4. Primers used in this study
Name	Description	Sequence
espB_5_QPCR	qRT-PCR validation espB forward	GGCGCAAAGCTATCAGATTC
espB_3_QPCR	qRT-PCR validation espB reverse	GATGAAATAATCCCGCCAAC
espD_5_QPCR	qRT-PCR validation espD forward	GCGCACAAGCTATCCCTATC
espD_3_QPCR	qRT-PCR validation espD reverse	ACTTTCTGCGCGGAAGTATC
gapA_5_QPCR	qRT-PCR validation gapA forward	GCTAACCTGAAATGGGACGA
gapA_3_QPCR	qRT-PCR validation gapA reverse	CACCAGCGGTGATGTGTTTA
recA_5_QPCR	qRT-PCR validation recA forward	GGTAAAACCACGCTGACGTT
recA_3_QPCR	qRT-PCR validation recA reverse	TACGTGCGTAGATTGGGTCC
lexA_5_QPCR	qRT-PCR validation lexA forward	GAAGAGGAAGAAGGGTTGCC
lexA_3_QPCR	qRT-PCR validation lexA reverse	ACAAGGAAGGATCGACCTGA
sulA_5_QPCR	qRT-PCR validation sulA forward	TGCAGATTAGCCAGCTCTCC
sulA_3_QPCR	qRT-PCR validation sulA reverse	TCAAATCATCTGCCAACCAA
yhiF_5_QPCR	qRT-PCR validation yhiF forward	GGCGCTTACAAAAGCTGAAA
yhiF_3_QPCR	qRT-PCR validation yhiF reverse	CAACCAGTTCTTTGGCATCC
ihfA_5_QPCR	qRT-PCR validation ihfA forward	CCGCGATGAAAAACATTCTG
ihfA_3_QPCR	qRT-PCR validation ihfA reverse	TCTGATGCAACATTACGTCG
